# Supplementary material for: Co-Electrospun Poly(ε-Caprolactone)/Zein Articular Cartilage Scaffolds
Source: Bioengineering (Basel). 2023 Jun 27;10(7):771. doi: 10.3390/bioengineering10070771 (PMC10376865; doi:10.3390/bioengineering10070771)
Supplement: Supplementary file 1 [file bioengineering-10-00771-s001.zip]

Archive with 1 entries (1 files):
- bioengineering-2459878-supplementary.pdf
